# Supplementary material for: Debulking Hepatectomy for Colorectal Liver Metastasis Conveys Survival Benefit
Source: Cancers (Basel). 2024 Apr 29;16(9):1730. doi: 10.3390/cancers16091730 (PMC11083421; doi:10.3390/cancers16091730)
Supplement: Supplementary file 1 [file cancers-16-01730-s001.zip]

Archive with 1 entries (1 files):
- cancers-2992822-supplementary.pdf
